# Supplementary material for: Compounding Parenteral Products in Pediatric Wards—Effect of Environment and Aseptic Technique on Product Sterility
Source: Healthcare (Basel). 2021 Aug 10;9(8):1025. doi: 10.3390/healthcare9081025 (PMC8393854; doi:10.3390/healthcare9081025)
Supplement: Supplementary file 1 [file healthcare-09-01025-s001.zip]

Archive with 1 entries (1 files):
- healthcare-1287953-supplementary.pdf
